# Supplementary material for: Chronic disease prevention policy in British Columbia and Ontario in light of public health renewal: a comparative policy analysis
Source: BMC Public Health. 2013 Oct 8;13:934. doi: 10.1186/1471-2458-13-934 (PMC3852936; doi:10.1186/1471-2458-13-934)
Supplement: Additional file 1 — High-level summary of the CDP/HL landscape. A summary of the federal and provincial context surrounding chronic disease prevention and healthy living policy in Ontario and British Columbia, including relevant legislation, policies, organizations and structures. [file 1471-2458-13-934-S1.xlsx]

## Sheet: Sheet1
High-level summary of the CDP/HL landscape
Restructuring of PH system as a result of SARS	Greatly increased funding for public health systems revitalization
	Focus on strengthening of public health infrastructure, surveillance and emergency preparedness
	Changes occurring at the national and provincial levels in tandem
Select National Organizations/Networks involved in CDP:	Health Canada
	Public Health Agency of Canada
	Statistics Canada
	Federal/Provincial/Territorial Health Promotion Expert Committee.
	National Collaborating Centres for Public Health
	Pan-Canadian Public Health Network
	Chronic Disease Prevention Alliance of Canada
Select Initiatives with federal involvement:	Integrated Strategy on Healthy Living and Chronic Disease
	o Healthy Living Fund
	o Canadian Diabetes Strategy
	o Cancer Community-based Program
	o Cardiovascular Disease Program
	Canadian Heart Health Initiative
	ParticipACTION
Federal Legislation/ frameworks relevant to CDP	Food and Drug Act and Regulations
	Canada’s Food Guide to Healthy Eating
	Canada’s Physical Activity Guide to Healthy Active Living
	Pan Canadian Healthy Living Strategy
	Canadian Sport Policy
Recent key federal documents on CDP/HL	Declaration on Prevention and Promotion from Canada's Ministers of Health and Health Promotion/Healthy Living (2010)
	Curbing Childhood Obesity: an FPT Framework for Action to Promote Healthy Weights (2011)
	BC Landscape	ON Landscape
Public Health System Structure	Ministry of Health	Ministry of Health and Long-Term Care
	Funds and supports regional health authorities, and prioritizes health promotion.	Establishes strategic directions and priorities, develops legislation and standards, provides partial funding and ensures accountability.
	Provides high level guidance and stewardship to health authorities	Ministry of Health Promotion - specific to public health - was absorbed into the Ministry of Health and Long-Term Care in 2011.
	Chronic Disease, Injury Prevention and the Built Environment Branch develops province-wide policies and programs around healthy eating, food security, injury prevention, and physical activity, among other things.
	Health Authorities	Public Health Units
	Regionalized (5 regional and 1 provincial)	Centralized (36 Public Health Units and Boards of Health, administered by MOHs that are directly accountable to the MOHLTC).
	Deliver integrated health care services and public health services	Public health services not integrated with clinical health services
	HAs develop programs and services for each core program in line with findings of a provincial evidence review and a model core program paper	Deliver public health services such as immunization, STI prevention and treatment, chronic disease prevention and health promotion and education programs.
	No specific mandated services: range of PH services depend on regional needs	Formal provincial PH leadership by the MOHLTC
	Monitoring and evaluation developed and conducted by HAs (internal).	Boards of Health mandated by the MOHLTC to deliver certain programs and services
	Provincial Health Officer	Chief Medical Officer of Health
	Provides independent advice and recommendations on public health issues to the Ministry of Health	Provides advice and recommendations to the public health sector and multiple ministries within the provincial government.
		Empowered to take steps to protect the health of the public during a public health emergency
Select Extra-governmental PH players	Heart and Stroke Foundation of BC & Yukon	Health and Stroke Foundation of Ontario
	BC Healthy Living Alliance	Public Health Ontario (formerly the Ontario Agency for Health Protection and Promotion)
	DASH - Directorate of Agencies for School Health	Ontario Public Health Association
	Public Health Association of BC	Health Nexus (formerly Ontario Prevention Clearinghouse)
	BC Healthy Communities	Association of Local Public Health Agencies (alPHa)
		Ontario Physical and Health Education Association (OPHEA)
Select provincial HL/CDP initiatives	ActNow BC (2005-2011)	Eat Right Ontario
	Farm to School Salad Bar	Healthy Schools Recognition Program
	Sip Smart BC	Spark Together for Healthy Kids
	Built Environment and Active Participation (BEAT) BC	Let's be Healthy Together
	Active Communities	Healthy Measures
