# Supplementary material for: Chronic disease prevention policy in British Columbia and Ontario in light of public health renewal: a comparative policy analysis
Source: BMC Public Health. 2013 Oct 8;13:934. doi: 10.1186/1471-2458-13-934 (PMC3852936; doi:10.1186/1471-2458-13-934)
Supplement: Additional file 2 — Examples of programs that support the components of HL/CDP policies in BC and ON. Select programs in each province that fall under each component of healthy living/chronic disease prevention policies in Ontario and British Columbia. [file 1471-2458-13-934-S2.xlsx]

## Sheet: Sheet1
BC	ON
Advocacy and Public Policy	Champion Public Policy
Action Schools! BC	Daily Physical Activity
Best practices model designed to assist schools in creating individualized action plans to promote healthy living, including support to implement better healthy living policies.	Policy that enforces a 20-minute minimum of moderate to vigorous physical activity per day for elementary students in publicly funded schools across the province.
Public education, awareness and social marketing.	Promote Public Awareness and Engagement
Healthy Families Public Awareness Campaign around Sodium and Sweetened Beverage Reduction	"Have a Ball" Social Marketing Campaign
Campaign that uses an interactive website to raise awareness and lower consumption of sugary drinks and sodium-rich foods among BC families.	Campaign by the Best Start Resource Centre that is meant to increase awareness of the importance of physical activity in young children and to reduce the amount of time they spend watching a screen in the home.
Community Capacity Building	Build Healthy Communities
Community Food Action Initiative	EatRight Ontario
Grants program that aims to increase food security in BC through financial support for community-based solutions (e.g., community gardens, farmers markets, etc)	A service that offers Ontarians more ways to connect with a registered dietitian and get advice on food, nutrition and healthy eating for free. Advice is available by a toll-free number, email or the Internet.
Programs and services (Interventions)	Grow Healthy Children and Youth:
Farm to School Salad Bar	Colour It Up - Go for more fruits and vegetables
Program that connects schools with local farms to ensure that children have access to healthy and nutritious food at lunchtime.	Community-based behaviour change program that promotes increased fruit and vegetable consumption in women and their families. 6 session series, primarily aimed at high-risk populations for chronic disease.
